# Supplementary material for: Interdisciplinary Methods for Zoonotic Tissue Acellularization for Natural Heart Valve Substitute of Biomimetic Materials
Source: Materials (Basel). 2022 Apr 1;15(7):2594. doi: 10.3390/ma15072594 (PMC9000896; doi:10.3390/ma15072594)
Supplement: Supplementary file 1 [file materials-15-02594-s001.zip]

Archive with 1 entries (1 files):
- materials-1628293-supplementary.pdf
